# Supplementary material for: Anemia in an ethnic minority group in lower northern Thailand: A community-based study investigating the prevalence in relation to inherited hemoglobin disorders and iron deficiency
Source: PLoS One. 2023 Jun 23;18(6):e0287527. doi: 10.1371/journal.pone.0287527 (PMC10289360; doi:10.1371/journal.pone.0287527)
Supplement: S1 Data — (XLSX) [file pone.0287527.s001.xlsx]

## Sheet: Lab_337
Lab No	Gen	Age	Sc	RC	Hb	MV	MH	SF	Hb	A2/E	Th_gr	CP
1	2	18	0	5.6	12	69.5	21.4	16.9	A2A	2.7	4	0
2	2	26	0	4.62	12.5	84.2	27.1	50.9	A2A		2	0
3	2	28	0	5.06	13.9	83.4	27.4	65.3	A2A		2	0
4	2	28	0	4.24	11.5	85	27.2	40.9	A2A		2	0
5	2	29	1	4.22	11	80.4	26	66.2	EA	28.7	10	0
6	2	31	0	4.91	14.5	90.2	29.6	281	A2A		1	0
7	2	31	0	4.66	10.7	73.4	23	54	A2A	4.8	7	0
8	2	31	0	4.89	14.3	89	29.2	135.6	A2A		1	0
9	2	37	0	5.52	10.9	63.3	19.7	80.3	A2A	5.8	7	0
10	2	41	0	4.5	13.7	92.1	30.5	204.1	A2A		1	0
11	2	45	0	4.85	12.5	81.7	25.7	202.2	A2A	2.7	2	0
12	2	48	0	5.21	10.7	67.9	20.5	55.4	A2A	5.9	8	0
13	2	50	0	4.63	13.6	89.3	29.3	131	A2A		1	0
14	2	52	0	4.52	12.6	87.7	27.9	69.5	A2A		2	0
15	2	55	0	4.39	13.7	91.5	31.2	304	A2A		1	0
16	2	55	0	5.11	11.3	70.6	22.2	219.7	A2A	2.7	4	0
17	2	55	0	4.5	13.1	89.6	29.1	102.6	A2A		1	0
18	2	56	0	3.94	11	86.9	27.8	66.9	A2A		2	0
19	2	60	0	3.44	11	99.2	32	47	A2A		2	0
20	2	62	0	4.44	13.3	92	30	85.2	A2A		1	0
21	2	70	0	5.42	10.5	62.3	19.5	251.3	A2A	5.2	7	0
22	2	61	0	4.66	10.6	74	22.7	40.3	A2A	3.4	2	0
23	2	76	0	3.53	11.9	104.4	33.7	182.5	A2A		1	0
24	2	78	0	3.91	11.1	92	28.4	111	A2A		2	0
25	2	87	0	3.73	10.3	87.1	27.7	91.6	A2A		1	0
26	1	80	0	4.14	12.1	91	29.3	46.7	A2A		1	0
27	2		0	5.17	13.6	83.4	26.3	26.7	A2A	2.8	2	0
28	2		0	4.8	13.2	87.1	27.6	44	A2A		1	0
29	1	52	0	4.4	13.5	90.9	30.6	130.7	A2A		1	0
30	1	28	0	5.39	15.1	86.8	28.1	105.9	A2A		1	0
31	1	63	0	4.69	14.3	94	30.5	304.2	A2A		1	0
32	1	21	0	6.38	11.8	59.9	18.4	92.9	A2A	4.9	7	0
33	2		0	4.25	13.9	100.6	32.7	239.4	A2A		1	0
34	1	56	0	3.84	9.5	76.8	24.7	638.9	A2A	4.6	7	0
35	1	52	0	4.16	13.4	98.5	32.2	442.3	A2A		1	0
36	1	45	0	4.26	13.2	93.6	30.9	124.1	A2A		2	0
37	1	57	0	3.58	12.5	104.3	34.9	107.4	A2A		1	0
38	2		0	4.4	12.5	88.9	28.5	95	A2A		1	1
39	1		0	5.14	14	83.5	27.3	135.6	A2A		2	0
40	2		0	3.99	12.1	92.4	30.4	45.4	A2A		1	0
41	1		0	5.49	15.2	85.3	27.8	230.5	A2A		2	0
42	1		0	4.5	13.7	91.2	30.3	75.6	A2A		1	0
43	1	51	0	5.28	13.8	81.6	26.2	64.1	A2A	2.9	2	0
44	1		0	4.76	13.5	87.6	28.3	79.6	A2A		2	0
45	2		0	4.84	12.8	82.7	26.4	41.2	A2A	2.5	2	0
46	2		0	4.9	10.5	68	21.4	5.8	A2A	5.4	9	0
47	2		0	4.23	12.7	93.6	30.1	72	A2A		1	0
48	2	61	0	4.02	12.5	94.9	31	48.5	A2A		1	0
49	2	66	0	3.95	9.8	74.7	24.7	1379.2	A2A	4.5	7	0
50	1	52	0	5.32	14.1	82.4	26.4	61	CSA2A	2.5	5	0
51	1	31	0	5.73	15.1	82.6	26.3		A2A	2.9	2
52	2	27	0	4.7	13	87.3	27.7		A2A		2
53	2	44	0	4.44	13.2	91.5	29.8		A2A		1
54	1	25	0	6.09	10.6	62.1	17.3		A2AH	0.9	13
55	2	54	0	5.72	12.7	72.8	22.2	58.7	A2A	2.2	4	0
56	2	60	0	4.51	13.2	92	29.2	35.4	A2A		1	0
57	1	32	0	4.77	14.8	92.1	31.1	201.7	A2A		1	0
58	1	31	0	4.69	15.1	98.3	32.2		A2A		1
59	1	47	0	5.14	15.4	94	30		A2A		1
60	2	45	0	4.08	10.9	85.2	26.6	7	A2A	3.3	1	0
61	2	31	0	4.71	11.7	81.3	24.8	20.5	A2A	2.5	5	0
62	2	46	0	4.03	11.6	92	28.7	44.9	A2A		1	0
63	1	55	0	5.16	14.5	88.9	28.2	109.4	A2A		1	0
64	1	27	0	5.53	14.3	83	26	79.5	A2A	2.2	2	0
65	2	32	0	4.78	13.5	90.6	28.3	73	A2A		2	0
66	2	25	0	5.22	15.2	86.6	29	89.5	A2A		1	0
67	2	50	0	4.36	12.5	90.2	28.7	26.5	A2A		1	0
68	1	59	0	4.59	14.4	95.7	31.4	467.2	A2A		1	0
69	1	58	0	5.34	12	74	22.4	75.7	A2A	2.3	3	0
70	2	48	0	3.39	11.1	100.1	32.7		A2A		1
71	1	25	0	4.85	14.4	88.7	29.7	215.4	A2A		1	0
72	1	41	0	5.36	15.7	89.8	29.4	144.4	A2A		1	0
73	2	27	0	4.93	14.5	90.5	29.4	46.7	A2A		1	0
74	1	34	0	4.5	14.3	96.9	31.8	128.2	A2A		1	0
75	1	66	0	6.38	11.3	61.8	17.8	6.8	A2A	2.4	4	0
76	1	35	0	5.49	15.3	87.3	27.9	102.2	A2A		2	0
77	2	21	0	4.92	10	66.6	20.4		A2A	2.2	2
78	1	20	0	4.59	14.6	99.1	31.8	426.2	A2A		1	0
79	2	57	0	4.43	13.3	93.9	30	90.5	A2A		1	0
80	1	28	0	4.58	14.8	99.9	32.3		A2A		1
81	1	24	0	6.01	13.5	72.8	22.5	60.8	A2A	2.9	4	0
82	2	39	0	4.42	12.5	90.2	28.2	115.6	A2A		2	0
83	2	45	0	4.51	9.1	68.5	20.1	3.2	A2A	2.3	2	0
84	1	50	0	5.17	13.9	85.3	26.9	28.3	A2A	2.8	2	0
85	2	34	0	4.18	13	95.1	31	51.1	A2A		1	0
86	2	46	0	5.39	11.4	67.1	21.1	104	A2A	5.3	7	0
87	2	55	0	4.87	14.3	88.8	29.3		A2A		1
88	2	37	0	5.22	11.4	72.4	21.8	174	A2A	2.4	3	0
89	2	31	0	5.21	15	88	28.8	153.3	A2A		1	0
90	2	69	0	4.02	8.4	67.9	20.8	53.9	A2A	5.4	7	0
91	1	27	0	5.48	11.5	65.7	21.1	217.8	A2A	5.5	7	0
92	2	31	0	5.77	13.2	72.5	22.8	68	A2A	2.3	4	0
93	2	35	0	4.8	12	78.7	25	60	A2A	3.2	1	1
94	2	54	0	4.41	12.9	89.9	29.3	185.9	A2A		1	0
95	1	18	0	5.29	15.2	88.6	28.7	182.1	A2A		1	0
96	2	59	0	4.52	12.5	87.4	27.6	106.5	A2A		2	0
97	2	55	0	4.56	12.7	86.7	27.7	195.4	A2A		2	0
98	1	40	0	5.88	13.6	72.7	23.1	129.4	A2A	2.7	2	0
99	1	20	0	5.74	15.8	86.1	27.6	108	A2A		1	0
100	2	39	0	4.15	10.2	77.9	24.5	5.4	A2A	2.8	1	0
101	1	18	0	4.51	5.5	44.1	12.2		A2A	5.1	7
102	1	67	0	6.12	13.5	70.8	22		A2A	2.6	3
103	2	48	0	5.26	13.1	80.3	25	17.8	A2A	2.9	1	0
104	1	50	0	5.29	15.4	87.5	29.1	161.4	A2A		1	0
105	2	45	0	4.85	13.4	86.9	27.6	101.5	A2A		2	0
106	2	47	0	3.82	11.7	96.5	30.6	357.9	A2A		2	0
107	2	60	0	4.58	14.1	96.1	30.7	121.8	A2A		1	0
108	2	23	1	5.52	13.7	76.5	24.8	51.7	EA	28.6	10	0
109	2	52	0	4.89	14.6	89.6	30	54	A2A		1	0
110	2	50	0	4.42	13.2	89.4	29.8	55.8	A2A		1	0
111	1	21	0	6.26	12.4	63.8	19.8	43.2	A2A	5.1	7	0
112	2	29	0	5.15	11.4	69.8	22.1	59.2	A2A	5	8	0
113	2	77	0	4.95	10.4	67.2	21		A2A	5.8	8
114	2	44	0	4.29	13.1	97.3	30.5	80.6	A2A		1	0
115	2	47	0	4.76	13.4	87	28.1		A2A		2
116	2	55	0	5.06	12.4	78.6	24.5	45.5	A2A	2.6	2	0
117	1	18	0	4.94	12.5	80.6	25.4		A2A	2.8	2
118	2	20	1	5.33	12.9	75.5	24.2		EA	29	10
119	2	50	0	3.82	12.1	95.5	31.7		A2A		1
120	2	62	0	4.67	13.7	90.3	29.2		A2A		2
121	1	63	0	5.36	13.4	81.2	24.9	560.8	CSA2A	1.8	6	0
122	1	51	0	4.18	13.4	98.5	32.1		A2A		1
123	1	53	0	6.84	13.3	62.8	19.4		A2A	6.4	7
124	1	40	0	4.88	13.4	84	27.4		A2A		2
125	2	32	0	4.56	12.9	92.7	30.3	29.4	A2A		1	0
126	1	48	0	5.47	14.5	81.7	26.6		A2A	2.6	2
127	1	62	0	5.89	11.6	63.9	19.7	51	A2A	6.3	7	0
128	1	21	1	5.26	14.1	80.5	26.8		EA	25.9	11
129	2	34	0	4.37	13.1	92.2	30.1	114.3	A2A		1	0
130	2	32	0	4.78	14.3	92.5	29.8	57.9	A2A		1	0
131	2	31	0	4.49	13.3	90.3	29.6		A2A		1	0
132	2	38	0	4.19	12.8	94.1	30.6		A2A		1
133	2	38	0	5.72	11.1	61.3	19.4	74.8	A2A	5.6	7	0
134	1	64	0	5.87	12.4	68.4	21.1	341.3	A2A	5.9	7	0
135	2	27	0	4.98	13.3	81.7	26.7		A2A	3.3	1
136	2	42	0	4.98	13.9	87.4	28		A2A		2
137	1	50	0	5.11	14.6	85.8	28.5	70.2	A2A		1	0
138	2	42	0	4.52	14.3	91.7	31.8	150.3	A2A		1	0
139	2	34	0	4.53	12.8	88.7	28.2		A2A		2
140	2	65	0	4.01	12.6	96.7	31.4	134.1	A2A		1	0
141	2	35	1	5.27	13.2	77.3	25.1	148.1	EA	29.9	10	0
142	2	40	1	4.66	13	85	27.9	41.6	EA		2	0
143	2	29	1	5.05	12.9	79	25.5	52.4	EA	25.5	11	0
144	2	27	0	5.72	12.6	69.8	22	62.3	A2A	7.4	8	0
145	2	33	0	4.25	11.7	85.7	27.5	51.9	A2A		1	0
146	1	29	0	4.63	14.7	94.1	31.8	134.6	A2A		1	0
147	1	22	0	5.06	15	87.6	29.6		A2A		1
148	2	29	0	4.16	12.8	93.4	30.8	36.9	A2A		1	0
149	2		0	5.4	11	64.8	20.3	157.3	A2A	5.8	7	0
150	2	33	1	4.82	13.2	83.7	27.4	231.7	EA		10	0
151	2		0	4.43	12.2	85.4	27.5	117.5	A2A		1	0
152	1	43	0	4.56	13.9	94.6	30.6	99.7	A2A		1	0
153	2	40	0	4.64	13.5	88	29	107.6	A2A		1	0
154	2	45	0	4.94	13.7	85.2	27.2	228.6	A2A		1	0
155	2	54	0	4.18	12.7	95.2	30.5	125.5	A2A		1	0
156	2	39	0	4.23	12.8	92.9	30.2	135.8	A2A		1	0
157	2		0	4.41	12.9	89.1	29.1	101.3	A2A		1	0
158	2		0	4.75	13.8	90.5	29	45.1	A2A		1	0
159	1	74	0	2.39	9.5	118.7	39.6	189.1	A2A		1	0
160	2	72	0	5.19	11.4	69.8	21.9	361.8	A2A	5.3	7	0
161	1	36	0	5.08	14.9	88.8	29.3	157.6	A2A		1	1
162	2	20	0	4.39	9.1	67.1	20.8	1069.4	A2FA	3.4	14	0
163	2	20	0	4.53	12.5	88.1	27.6	80.2	A2A		2	0
164	2	35	0	4.39	12.9	92.6	29.3	306.8	A2A		2	0
165	2	18	0	4.7	12.2	80.4	26.1	52.9	A2A	3	2	0
166	1	39	0	4.55	14.3	97.4	31.4	423.4	A2A		1	0
167	2	61	0	4.69	14.3	92.9	30.4	135.3	A2A		1	0
168	2	74	0	3.95	12.9	100.3	32.6	162.9	A2A		1	0
169	1	60	0	4.1	11.2	85.3	27.2	63.4	A2A		1	0
170	2	50	0	4.96	13.3	83.3	26.9	101.1	A2A		1	0
171	1	72	0	4.74	15.4	100.3	32.6	202.3	A2A		1	0
172	2	35	0	4.24	12.4	88.6	29.1	16.8	A2A		1	1
173	1	71	0	5.31	14.9	89.3	28.1	112.5	A2A		1	0
174	2	27	0	5.19	9.5	62.8	18.3	3.7	A2A	2.4	1	0
175	1	41	1	5.77	11.9	62.3	20.6	72.4	EE	94.3	12	0
176	2	65	0	4.65	12.9	88.6	27.7	14.5	A2A		1	0
177	1	36	0	5.14	14.9	87.3	28.9	33.5	A2A		1	0
178	1	59	0	5.79	13.3	71.8	22.9	181.7	A2A	7.8	8	0
179	1	57	0	4.51	14.7	96	32.5	236.9	A2A		1	0
180	1	40	0	4.57	14.1	93.2	30.8	106.5	A2A		1	0
181	1	57	0	4.07	12.9	95.2	31.6	151.6	A2A		1	0
182	2	32	0	5.24	14.3	82.2	27.2	140.5	A2A		1	0
183	2	33	0	4.6	14.2	92.3	30.8	55.9	A2A		1	0
184	2	59	0	4.57	14.3	95.9	31.3	113	A2A		1	0
185	2	27	0	4.52	12.1	82.4	26.8	47.7	A2A		2	0
186	2	35	0	4.63	13.1	85.5	28.2	156.8	A2A		2	1
187	2	39	0	5.79	12	67	20.8	80.7	A2A	2.3	3	1
188	1	28	0	4.06	12.4	92.9	30.5	238	A2A		1	0
189	1	28	1	5.5	15.4	85.6	28	218.2	EA		10	0
190	1	66	0	5.14	13.5	82.3	26.2	34.4	A2A	3	1	1
191	2	28	1	5.19	12.8	74.4	24.6	53.7	EA	29.5	10	0
192	2	43	0	4.37	13.6	92.3	31.2	115.5	A2A		1	0
193	2		0	4.41	13.6	92	30.8	97.4	A2A		1	0
194	1	24	0	5.15	15.4	90.7	29.9	25.1	A2A		1	0
195	2	53	0	5.29	11.4	69.5	21.5	109.4	A2A	2.4	3	0
196	2	60	0	5.11	10.8	70	21.2	140.6	A2A	2.5	3	0
197	1	31	0	4.79	12.8	88	26.7	1150.3	A2A	2.5	2	1
198	2	76	0	4.96	11	71.9	22.2	67.6	A2A	2.6	3	1
199	2	32	0	5.44	8.9	56.2	16.5	271.7	A2A BH	1.1	13	0
200	2	65	0	3.91	11.9	94.4	30.5	99.5	A2A		1	0
201	1	83	0	3.8	11.4	92.9	30	216.5	A2A		1	1
202	2	21	0	4.41	13.1	91	29.8	116.6	A2A		1	0
203	1	55	0	4.93	13.5	87.9	27.5	96	A2A		2	0
204	1	45	0	4.47	11.4	80.3	25.6	144.2	A2A	7.2	8	0
205	2	57	0	4.61	13	86	28.2	52.9	A2A		2	0
206	2	80	0	4.59	9.8	70.1	21.3	229.8	A2A	7.7	7	0
207	1	61	0	4.41	10.6	78.1	24	97.4	A2A	2.6	1	1
208	2	60	0	4.55	13.7	95.6	30	141.8	A2A		1	0
209	1	45	0	2.87	10.4	107.3	36.2	249.2	A2A		1	0
210	2	28	0	5.14	13.4	81.2	26.1	79.1	A2A	2.5	2	1
211	1	25	0	5.17	12.7	75.8	24.6	>1500.0	A2FA	4.3	14	0
212	2	32	1	5.02	12.8	80	25.5	50.5	EA	30.2	10	0
213	1	67	0	5.85	11.3	62.8	19.2	27	A2A	5.3	7	0
214	1	32	0	5.07	15.4	84.7	27	599.1	A2A		2	0
215	1	61	0	4.73	14.4	89.8	30.4	675.6	A2A		1	0
216	2	54	0	3.25	9	82.5	27.5	704.8	A2A		2	0
217	2	34	0	4.98	13.4	84.7	26.9	174.8	A2A		2	0
218	2	29	0	4.3	12.2	88.6	28.4	55	A2A		1	0
219	2	29	0	4.6	12.5	83.5	27.1	170.3	A2A		2	0
220	2	46	0	4.78	13.3	87.9	27.7	129.9	A2A		2	0
221	1	39	0	4.77	13.4	85.3	28	569	A2A		2	0
222	1	48	0	6.27	14.3	71	22.8	118.7	A2A	7.6	8	0
223	2	35	0	4.21	11.5	86.4	27.3	89.4	A2A		2	0
224	1	66	0	4.61	11.9	82.1	25.9	41.6	A2A	2.8	2	1
225	1	31	0	4.5	12.5	85.8	27.8	320.2	A2A		2	0
226	2	60	0	4.64	13.5	90.2	29.1	87.1	A2A		1	0
227	2	54	0	5.25	12.1	71.9	23	216.9	A2A	2.6	3	0
228	1	29	0	6.32	11.8	59.8	18.7	276.6	A2A	5.8	7	0
229	1	25	0	5	14.8	87.5	29.7	61.3	A2A		1	0
230	2	40	0	5.97	11.2	61.3	18.8	12.8	A2A	5.5	7	0
231	2	41	0	4.63	14.6	93.9	31.6	282.2	A2A		1	0
232	2	25	1	5.25	13.4	77.3	25.6	249.5	EA	29.8	10	0
233	2	33	0	4.48	13.5	88.5	30.1	69.9	A2A		1	0
234	2		0	4.06	11.9	88.7	29.4	56.6	A2A		2	0
235	2	29	0	4.46	11.5	81.2	25.7	10	A2A	2.7	1	0
236	2	75	0	5.22	14.2	88.8	27.3	68.8	A2A		2	0
237	1	23	0	6.01	12.7	68.6	21.2	80.6	A2A	2.3	3	0
238	2	54	0	4.69	13.7	88.5	29.1	197.6	A2A		1	0
239	1	54	0	5.93	12.6	69.6	21.3	177.8	A2A	7.9	7	0
240	1		0	5.56	15.5	86.5	28	73.5	A2A		2	0
241	1	55	0	4.45	13.4	93.2	30	131.4	A2A		2	0
242	1	60	0	5.05	13.6	83.8	26.9	149.9	A2A		2	0
243	2	35	0	3.84	12.5	101.3	32.6	123.7	A2A		1	0
244	2	39	0	4.56	12.7	85.9	27.9	45.6	A2A		1	0
245	2	38	0	4.1	12.3	91.7	30	115.1	A2A		1	0
246	1		0	4.21	13.1	97.3	31.1	165.9	A2A		1	0
247	2	26	0	4.08	11.6	87.8	28.4	59.9	A2A		2	0
248	1	19	0	5.51	15.8	85.7	28.6	196.1	A2A		1	0
249	2	30	0	4.68	10.4	72.7	22.2	4.5	A2A	2.3	1	0
250	2	32	0	4.62	13	85.5	28.1	43.1	A2A		1	0
251	2	37	0	5.59	12.1	70.7	21.7	37.4	A2A	2.3	3	0
252	2	65	0	4.43	10.2	75.4	23.1	88.7	A2A	2.9	4	0
253	1	68	0	4.34	13.7	96.1	31.5	67.9	A2A		1	0
254	2	20	0	4.53	12.4	86.8	27.5	23.7	A2A		2	0
255	2	56	0	4.34	12.6	87.4	29.1	74.1	A2A		1	0
256	2	31	1	5.68	14.4	78	25.4	45.3	EA	27.1	11	0
257	1	39	0	5.38	14.3	83.6	26.5	46.5	A2A		2	0
258	2	70	0	4.19	12.1	87.9	28.9	38.4	A2A		1	0
259	1	57	0	5.13	15.4	90.3	30	111.4	A2A		1	0
260	2	62	0	5.39	14.3	83.4	26.6	30.8	A2A		2	0
261	1	68	0	4.96	10.4	66.3	21.1	36.5	A2A	6.1	7	0
262	2	75	0	4.25	12.8	93.3	30.1	357	A2A		1	0
263	1	49	0	5	11.4	73	22.7	6.5	A2A	2.4	1	0
264	1	29	0	5.67	11.8	67.5	20.9	490.1	A2A	2.2	3	0
265	2	36	0	3.82	11.2	89.2	29.4	24.2	A2A		1	0
266	2	62	0	4.59	12.5	84.5	27.2	41.4	A2A		1	0
267	2	60	0	6.31	12.8	67.3	20.3	173.6	A2A	2.2	3	0
268	1	59	0	4.99	13.9	86.4	27.9	91.4	A2A		2	0
269	2	46	0	4.99	13.9	87.1	27.9	277.9	A2A		2	0
270	1	39	0	4.92	14	92.3	28.4	124.6	A2A		2	0
271	2	20	0	4.29	13.4	98.6	31.4	43.9	A2A		1	0
272	2	21	0	4.34	12.5	88	28.7	27.4	A2A		1	0
273	1	51	0	5.02	16.3	94.2	32.4	452.1	A2A		1	0
274	1	29	0	5.33	15.9	92	29.8	123.8	A2A		1	0
275	2	34	0	4.67	14.7	98.5	31.5	125.1	A2A		1	0
276	2	44	0	4.05	12.3	93.5	30.3	39.9	A2A		1	0
277	2	23	0	4.51	12.2	84.2	27	11.2	A2A		1	0
278	2	40	0	6.1	11.5	61.3	18.9	20.8	A2A	6.2	7	0
279	1	54	0	4.67	14.5	96.2	31		A2A		1
280	2	30	0	3.23	8.4	92.4	26.1	>1500.0	A2FA	4.3	7	0
281	1	46	0	5.84	15.7	86	26.8	108.4	A2A	2.6	2	0
282	2	29	0	4.72	13.8	90.9	29.3	147.2	A2A		1	0
283	1	29	0	5.13	15.6	94.3	30.4	272.8	A2A		1	0
284	2	49	0	4.44	14.6	99.7	33	120.5	A2A		1	0
285	2	34	0	3.99	12.1	93.4	30.4	94	A2A		1	0
286	1	53	0	6.18	12.8	66.9	20.8	196.2	A2A	8.2	7	0
287	2	22	0	4.23	12.9	93.9	30.6	37.3	A2A		1	0
288	1	40	0	6.27	13.3	68.1	21.2	271.5	A2A	5.4	8	0
289	1	57	0	4.23	13	94.6	30.7	125.6	A2A		1	0
290	2	35	0	4.36	13.5	97.5	30.9	61.1	A2A		1	0
291	2	21	0	4.15	12.5	93.4	30.2	34.9	A2A		1	0
292	1	36	0	5.04	14.8	96.3	29.3	708.5	A2A		2	0
293	2	48	0	4.6	13	87.2	28.3	97.6	A2A		2	0
294	1	36	0	6.05	15.4	81.8	25.2	146.3	A2A	2.9	2	0
295	1	47	0	4.92	14.9	93.4	30.2	32.7	A2A		1	0
296	1	26	0	5.22	13.8	82.7	26.4	29.8	A2A		2	0
297	2	36	0	4.37	10.9	81	25	5.2	A2A	2.5	2	0
298	1	45	0	4.67	14.5	94.9	31	222	A2A		1	0
299	1	60	0	4.59	14.2	98.4	30.9	92.2	A2A		1	0
300	1	55	0	4.58	14.6	97.5	31.8	100	A2A		1	0
301	2	66	0	4.34	12.9	94.3	29.8	97.2	A2A		2	0
302	2	48	0	4.82	14.8	95.9	30.7	123.4	A2A		1	0
303	2	60	0	3.8	12.2	97.2	32.1	279.8	A2A		1	0
304	1	65	0	4.68	14.1	96.5	30.1	60.9	A2A		1	0
305	2	18	0	5	13.3	83.2	26.5	44.8	A2A	2.8	1	0
306	2	30	0	4.25	11.5	86.8	27.1	61.3	A2A		2	0
307	2	32	0	4.71	13	87.9	27.6	124	A2A		2	0
308	2	24	0	4.49	11.9	83.3	26.5	33.2	A2A	2.7	2	0
309	1	29	0	6.49	12.9	64.1	19.8	143.6	A2A	4.9	7	0
310	1	24	0	7.02	13.6	62.6	19.3	68.7	A2A	5.3	7	1
311	1	47	0	5.28	14.5	86.7	27.5	17.6	A2A		2	0
312	1	30	0	5.09	16.1	100.1	31.7	138.9	A2A		1	0
313	1	24	0	4.72	14.5	94.6	30.7	83.8	A2A		1	0
314	1	45	0	5.66	12.6	72.4	22.3	174	A2A	5.5	8	0
315	2	21	0	4.47	11.5	82.1	25.7	13.9	A2A	2.5	2	0
316	2	38	0	4.47	13.6	92.1	30.4	27.2	A2A		1	0
317	1	65	0	4.69	14.5	96.3	30.9	38.1	A2A		1	0
318	2	34	0	4.99	14.7	90.9	29.4	24.7	A2A		1	0
319	2	38	0	5.05	13.3	83.2	26.3	36.2	A2A	2.6	2	0
320	1	60	0	5.42	16.8	101.3	30.9	58.2	A2A		1	0
321	2	53	0	4.46	13.2	92.3	29.7	35.2	A2A		1	0
322	2	35	0	5.51	15.1	86.6	27.4	58.3	A2A		2	0
323	2	28	0	4.25	13	94.3	30.5	34.2	A2A		1	0
324	1	54	0	4.27	12.7	93.2	29.7	92.1	A2A		1	0
325	1	53	0	4.78	13.1	89.1	27.3	16.2	A2A		2	0
326	2	51	0	4.07	11	86.3	27	16	A2A		1	1
327	1	28	0	5.67	15.2	82.2	26.8	94.9	A2A	2.8	2	0
328	2	21	0	4.29	12.9	91.1	30	52.4	A2A		1	0
329	1	38	0	5.15	14.2	86.2	27.6	76.5	A2A		2	0
330	1	28	0	5.69	12.2	68.8	21.5	55.8	A2A	7.3	7	0
331	1	29	0	4.55	14.7	99.9	32.2	151.3	A2A		1	0
332	1	39	0	5.25	15.1	85.1	28.8	178	A2A		2	0
333	1	48	0	5.02	14.9	88.7	29.7	87.1	A2A		1	0
334	1	18	0	5.12	14.1	87.4	27.5	17	A2A		1	0
335	1	25	0	4.66	14	91.8	30	61	A2A		1	0
336	2	38	0	4.58	13.3	92.2	29	115.5	A2A		1	0
337	2		0	5.1	13.9	88.6	27.2	35	A2A		2	0

## Sheet: Demographic_254
Code	Ag_gr	Gen_gr	wt	ht	ed_gr	Occ_gr	CD_gr	Th_his	Acc	Supp
102	1	2	61	162	4	4	0	0	0	0
1001	1	1	58	160	4	1	0	0	0	0
1002	1	2	48	144	3	1	0	0	0	0
1003	1	2	78	149	3	1	1	0	0	0
1005	2	2	88	155	1	1	0	0	0	0
1006	2	2	53	155	1	1	0	0	0	0
1007	1	1	60	167	3	1	0	0	0	0
1008	1	1	69	170	3	1	0	0	0	0
1009	1	1	50	160	1	1	0	0	0	0
1010	1	2	56	145	2	1	0	0	0	0
1011	1	2	78	160	3	1	0	0	0	0
1012	1	2	70	159	3	1	0	0	0	0
1013	2	1	97	175	3	1	0	0	0	0
1014	1	1	61	162	3	1	0	0	0	0
1015	1	2	65	160	2	1	0	0	0	0
1016	1	2	50	148	3	1	0	0	0	0
1017	2	2	41	155	2	1	0	1	0	0
1018	2	1	65	162	2	1	0	0	0	0
1019	2	1	64	175	2	1	1	0	1	0
1020	1	2	58	160	2	1	0	0	0	0
1021	1	1	60	169	3	1	0	0	0	0
1023	1	2	65	160	3	1	0	0	0	0
1024	1	1	70	175	2	1	0	0	0	0
1026	3	1	66	158	1	1	1	0	1	0
1027	1	1	80	169	4	1	0	0	0	0
1028	1	2	49	170	3	1	0	0	0	0
1029	1	1	80	181	3	4	0	0	0	0
1030	2	2	57	158	1	1	0	0	0	0
1031	1	1	50	165	2	1	0	0	0	0
1032	1	1	73	170	3	1	0	1	0	0
1033	1	2	50	150	3	1	0	1	0	0
1034	1	2	59	155	1	1	1	1	0	0
1035	2	1	50	167	2	1	0	1	0	0
1036	1	2	43	145	3	3	0	0	0	0
1037	1	2	55	155	2	1	1	0	0	0
1038	2	2	55	140	1	3	0	0	0	0
1039	1	2	64	153	3	1	0	0	0	0
1040	1	2	61	152	3	1	0	0	0	0
1041	3	2	48	150	1	1	0	0	0	0
1042	1	1	50	165	3	1	0	1	0	0
1043	1	2	52	163	4	3	0	0	0	0
1044	1	2	61.8	145	2	1	1	0	0	0
1045	2	2	40	158	1	1	0	0	0	0
1046	1	1	61	150	3	1	0	0	0	0
1047	2	2	63	153	2	1	0	0	0	0
1048	2	2	53	155	1	1	1	0	0	0
1049	1	1	50	160	3	1	0	0	0	0
1050	1	1	80	160	3	4	0	0	0	0
1051	1	2	50	150	2	1	1	0	0	0
1052	1	1	54	176	3	1	0	0	0	0
1053	3	1	65	160	2	1	0	0	0	0
1054	1	2	106	158	2	1	1	0	0	0
1056	1	2	68	160	2	1	1	0	0
1057	1	2	45	160	1	1	1	0	0	0
1058	2	2	64	157	1	1	0	0	0	0
1059	1	2	68	161	2	1	0	1	0	0
1060	2	2	72	155	2	1	0	0	0	0
1061	2	2	49	145	1	1	0	0	0	0
1062	1	1	51	162	3	4	0	0	0	0
1063	1	2	50	150	3	1	0	0	0	0
1064	3	2	50	158	1	1	0	0	0	0
1065	1	2	80	150	2	1	0	0	0	0
1066	1	2	55	160	2	1	0	0	0	0
1067	2	2	66	140	2	1	1	0	0	0
1068	1	1	42	142	3	1	0	0	0	0
1070	1	2	40	140	3	1	0	0	0	0
1071	2	2	56	156	1	1	1	0	0	0
1072	2	2	51	160	2	1	1	0	0	0
1073	2	1	67	165	3	1	0	0	0	0
1074	2	1	52	158	2	1	0	0	0	0
1100	2	1	53	160	1	1	0	0	0	0
1101	1	1	75	160	1	1	0	0	0	0
1102	1	2	83	153	2	1	1	0	0	0
1103	1	1	55	159	2	1	0	0	0	0
1104	2	1	73	160	1	2	1	0	0	0
1105	1	1	50	165	3	1	0	0	0	0
1106	1	2	51	155	1	1	1	0	0	0
1107	1	2	53	157	1	1	1	0	0	0
1108	1	2	56	156	3	1	0	0	0	0
1109	1	2	60	158	3	1	0	0	0	0
1110	1	2	70	150	2	1	0	0	0	0
1111	2	1	52	145	1	1	0	0	0	0
1112	1	2	55	150	3	1	0	0	0	0
1113	1	2	81	150	1	1	0	0	0	0
1114	2	1	67	165	2	1	1	0	0	0
1115	1	2	58	158	1	1	0	0	0	0
1116	1	2	50	150	3	1	0	0	0	0
1117	2	2	50	155	1	1	0	0	0	0
1118	1	2	65	160	2	1	0	0	0	0
1119	1	2	67	150	1	1	0	0	0	0
1120	1	2	97	160	1	1	0	0	0	0
1121	1	2	48	154	3	1	1	0	0	0
1122	1	2	90	160	2	2	0	0	0	0
1123	1	1	52	170	3	1	0	0	0	0
1124	1	1	65	158	3	1	0	0	0	0
1125	1	2	65	155	3	1	0	0	0	0
2001	1	1	61	169	3	4	0	0	0	0
2002	1	2	54	160	3	1	0	0	0	0
2003	1	2	67	145	2	1	0	0	0	0
2004	2	2	65	158	3	1	0	0	0	0
2005	1	2	58	140	3	1	0	1	0	0
2008	3	1	71	168	2	2	0	0	0	0
2009	3	2	40	152	2	2	1	1	0	0
2010	1	1	75	170	3	1	0	0	0	0
2012	1	2	58	160	3	1	0	0	0	0
2013	1	2	75	156	2	1	0	0	0	0
2014	1	2	62	145	3	1	0	0	0	0
2015	1	1	80	170	3	1	0	0	0	0
2016	2	2	48	160	2	1	1	0	0	0
2017	3	2	45	165	1	2	0	0	0	0
2018	2	1	67	140	2	1	0	0	0	0
2019	2	2	59	150	1	1	0	0	0	0
2020	3	1	50	185	1	1	0	0	0	0
2021	1	2	78	153	3	1	1	0	0	0
2022	3	1	64	145	1	2	1	0	0	0
2024	1	1	55	156	3	1	0	0	0	0
2025	2	2	40	140	1	1	0	0	0	0
2026	1	1	50	160	1	1	0	0	0	0
2027	2	1	60	170	2	1	0	0	0	0
2028	2	1	56	164	2	1	0	0	0	0
2029	1	1	62	164	3	1	0	0	0	0
2030	2	1	45	154	2	1	0	0	0	0
2031	1	2	75	153	3	1	0	0	0	0
2032	1	2	65	159	3	1	0	0	0	0
2033	2	2	40	135	2	2	0	0	0	0
2036	1	2	69	155	3	1	0	0	0	0
2040	1	2	60	155	2	2	0	0	0	0
2041	1	2	52	155	2	1	0	0	0	0
2043	1	1	59	162	3	1	0	0	0	0
2044	2	2	40	155	2	1	0	1	0	0
2045	2	2	53	153	2	2	0	0	0	0
2047	3	2	39	140	2	2	0	0	0	0
2049	2	2	35	132	2	2	0	0	0	0
2050	3	1	47	167	2	2	0	0	0	0
2051	1	2	53	153	3	1	0	0	0	0
2052	2	1	68	180	2	2	1	0	0	0
2053	1	1	52	173	2	1	0	0	0	0
2054	2	2	52	150	2	1	0	0	0	0
2055	3	2	42	151	2	2	0	0	0	0
2056	2	1	63	170	2	1	0	0	0	0
2057	2	2	64	140	2	2	0	0	0	0
2058	1	1	45	155	2	1	0	0	0	0
2059	1	2	80	154	3	1	0	0	0	0
2061	1	2	70	165	2	1	0	0	0	0
2062	3	1	45	165	2	1	0	0	0	0
2063	1	1	75	167	2	1	0	0	0	0
2064	2	1	60	162	2	1	0	0	0	0
2065	2	2	50	150	3	2	0	0	0	0
2066	1	2	71	160	3	1	0	0	0	0
2067	1	2	55	155	3	1	0	1	0	0
2068	1	2	74	160	3	1	0	0	0	0
2070	1	2	61	161	2	1	0	0	0	0
2072	1	1	60	160	2	1	0	0	0	0
2073	1	2	45	155	3	1	0	1	0	0
2076	2	2	45	143	2	2	1	0	0	0
2078	1	1	52	159	3	3	0	0	0	0
2079	1	1	55	156	3	1	0	0	0	0
2081	1	2	42	145	2	1	0	0	0	0
2082	1	2	75	160	2	1	0	0	0	0
2083	1	2	55	152	3	1	0	0	0	0
2085	1	2	48	186	3	2	0	0	0	0
2086	3	2	49	156	2	2	1	0	0	0
2088	2	2	86	160	2	3	1	0	1	0
2089	2	1	59	171	2	1	0	0	0	0
2091	2	1	57	175	3	1	0	0	0	0
2092	2	1	59	167	2	1	0	0	0	0
2093	1	2	50	175	4	1	0	0	0	0
2094	1	2	64	150	3	1	0	0	0	0
2095	1	2	71	153	3	1	0	0	0	0
2098	1	1	58	170	3	4	0	0	0	0
2099	1	2	67	170	3	1	0	0	0	0
2100	1	2	70	158	3	1	0	0	0	0
21101	1	2	60	160	2	1	1	0	0	0
21102	2	2	50	145	1	1	0	1	0	0
21103	3	1	45	160	1	1	1	0	0	0
21104	1	2	45	160	3	4	0	0	0	0
21105	2	2	53	149	1	1	1	0	0	0
21106	1	2	60	150	3	1	0	0	0	0
21107	1	1	64	152	2	1	0	0	0	0
21108	3	2	47	145	1	1	0	0	0	0
21109	2	1	80	170	1	1	0	0	0	0
21110	2	2	69	150	1	1	1	0	0	0
21111	3	1	71	160	1	1	0	0	0	0
21112	3	2	45	150	1	1	1	0	0	0
21113	1	1	70	169	2	1	0	0	0	0
21114	1	1	50	160	2	1	0	0	0	0
21115	1	2	48	157	3	1	0	0	0	0
21116	2	2	49	150	1	1	0	0	0	0
21117	2	2	50	149	1	1	0	0	0	0
21118	2	1	65	157	1	1	0	0	0	0
21119	1	2	65	160	2	1	1	0	0
21120	1	1	74	175	2	1	0	0	0	0
21121	1	2	56	159	3	4	0	0	0	0
21122	1	2	50	162	3	1	0	0	0	0
21123	2	1	80	175	2	1	0	0	0	0
21124	1	1	59	155	3	1	0	0	0	0
21125	1	2	56	145	3	1	0	0	0	0
21126	1	2	65	159	4	3	1	0	0	0
21127	1	2	49	160	4	3	0	0	0	0
21128	1	2	79	160	3	3	1	0	0	0
21130	2	1	65	175	2	1	0	0	0	0
21132	1	1	82	170	2	1	1	0	0	0
21133	1	2	69	160	3	1	0	0	0	0
21134	1	1	80	176	2	1	0	0	0	0
21135	2	2	51	147	1	1	0	0	0	0
21136	1	2	45	155	2	1	0	0	0	0
21137	2	1	74	168	1	1	0	0	0	0
21138	1	2	52	163	3	1	0	0	0	0
21139	1	1	65	165	2	1	0	0	0	0
21140	2	1	65	160	1	1	0	0	0	0
21141	1	2	67	160	3	1	0	0	0	0
21142	1	2	57	158	3	1	0	0	0	0
21143	1	1	80	170	3	1	0	0	0	0
21144	1	2	70	159	2	1	0	0	0	0
21145	1	1	71	170	2	1	0	0	0	0
21146	1	1	70	160	2	1	0	0	0	0
21147	1	1	60	175	3	1	0	0	0	0
21149	1	1	75	175	2	1	0	0	0	0
21150	2	1	79	174	1	1	0	0	0	0
21151	2	1	70	165	2	1	0	0	0	0
21152	3	2	61	149	1	1	0	0	0	0
21153	1	2	57	154	2	1	0	0	0	0
21154	2	2	43	145	1	1	0	0	0	0
21155	2	1	55	154	1	1	0	0	0	0
21156	1	2	74	160	3	1	0	0	0	0
21157	1	2	51	154	3	1	0	0	0	0
21159	1	2	57	162	3	3	0	0	0	0
21161	1	1	62	167	3	1	0	0	0	0
21162	1	1	53	162	2	3	0	0	0	0
21163	1	1	73	157	2	1	1	0	0	0
21164	1	1	75	170	3	1	0	0	0	0
21165	1	1	76	169	2	1	0	0	0	0
21166	1	2	47	160	3	3	0	0	0	0
21167	1	2	64	157	2	1	0	0	0	0
21168	2	1	56	165	1	1	0	0	0	0
21169	1	2	65	150	2	1	0	0	0	0
21170	1	2	67	165	3	1	0	0	0	0
21171	2	1	62	164	2	1	0	0	0	0
21172	2	2	80	155	1	1	1	0	0	0
21173	1	2	53	150	3	1	0	0	0	0
21174	1	2	63	155	3	1	0	0	0	0
21175	2	1	70	165	1	1	0	0	0	0
21176	2	1	54	160	2	1	0	0	0	0
21177	2	2	60	155	2	1	0	0	0	0
21178	1	1	65	180	3	1	0	0	0	0
21179	1	2	60	160	3	1	0	0	0	0
21180	1	1	60	160	3	4	0	0	0	0
21181	1	1	63	168	3	1	0	0	0	0
21182	1	1	68	163	3	1	0	0	0	0
21183	1	1	65	160	3	1	0	0	0	0
21184	1	1	75	175	2	1	0	0	0	0
21185	1	1	69	170	3	4	0	0	0	0
21186	1	1	56	165	3	1	0	0	0	0
21187	1	2	65	165	2	1	0	0	0	0
